# Supplementary material for: Rottlerin Stimulates Exosome/Microvesicle Release Via the Increase of Ceramide Levels Mediated by Ampk in an In Vitro Model of Intracellular Lipid Accumulation
Source: Biomedicines. 2022 Jun 3;10(6):1316. doi: 10.3390/biomedicines10061316 (PMC9219951; doi:10.3390/biomedicines10061316)
Supplement: Supplementary file 1 [file biomedicines-10-01316-s001.zip]

Archive with 1 entries (1 files):
- biomedicines-1713605-supplementary.pdf
